# Supplementary material for: PIM kinases regulate early human Th17 cell differentiation
Source: Cell Rep. 2023 Nov 30;42(12):113469. doi: 10.1016/j.celrep.2023.113469 (PMC10765319; doi:10.1016/j.celrep.2023.113469)
Supplement: Table S1. DE genes of PIM TKD, bulk RNAseq, related to Figure 3 [file mmc2.xlsx]

## Sheet: bulkRNA DE_PIM TKD_6h
entrezid	symbol	fdr	pvalue	fc	log2fc	PTKD_6h_meanExpression	PTKD_6h_sdExpression	Scr_6h_meanExpression	Scr_6h_sdExpression
23187	PHLDB1	0	3.43e-06	-4.44023	-2.15063	1.78901	1.20143	11.2953	5.06348
415116	PIM3	0	1.11e-05	-3.43262	-1.77931	241.882	15.2605	840.378	141.208
55006	TRMT61B	0	2.45e-05	-3.52602	-1.81804	3.66217	0.647865	15.3945	1.98719
11040	PIM2	0	2.58e-05	-3.39767	-1.76455	37.3244	4.63599	132.352	36.777
8759	ADAM1A	0	3.88e-05	-2.75261	-1.4608	8.20013	0.832074	24.388	3.05732
3732	CD82	0	8.87e-05	-2.45693	-1.29686	479.994	16.4686	1186.1	135.871
411	ARSB	0	0.000158347	-2.90194	-1.53702	2.39142	0.596342	9.11077	3.22946
8550	MAPKAPK5	0	0.000161529	-2.18547	-1.12794	63.0515	3.2814	139.262	12.8667
23507	LRRC8B	0	0.000213636	-2.12895	-1.09014	196.925	53.2142	427.592	147.676
85301	COL27A1	0	0.000310207	-2.43447	-1.28361	6.15979	2.40379	15.8913	3.17425
340152	ZC3H12D	0	0.000314711	1.95932	0.970356	208.239	37.7816	105.817	19.6705
165904	XIRP1	0	0.000324876	-2.17227	-1.1192	42.8759	19.2193	95.2851	45.2888
9132	KCNQ4	0	0.000328967	-2.00463	-1.00333	1.27088	0.108557	3.55919	0.36166
5797	PTPRM	0	0.00037157	-1.97089	-0.978847	4.74837	2.5478	10.639	5.86951
83595	SOX7	0	0.000537066	-2.18614	-1.12839	0.714907	0.106586	2.80395	0.794217
6095	RORA	0	0.000554917	1.89085	0.919032	74.6311	6.62129	39.0893	4.52877
728377	ARHGEF34P	0	0.000607231	-2.0894	-1.06309	2.02538	0.488683	5.31589	1.04496
101752399	STAG3L5P-PVRIG2P-PILRB	0	0.000670413	-1.91488	-0.937258	40.6576	5.62477	79.4567	15.98
22864	R3HDM2	0	0.000687231	-1.90871	-0.932596	32.8645	4.45935	63.2829	3.41758
5287	PIK3C2B	0	0.000832314	1.96104	0.971622	16.7079	2.72131	7.97015	0.70874
84070	FAM186B	0	0.000908636	-1.96126	-0.971782	2.71348	1.02487	6.58377	3.05661
7204	TRIO	0	0.00100322	-1.84964	-0.887244	26.461	3.49351	49.5964	3.89983
151636	DTX3L	0	0.00102041	-1.80778	-0.854223	23.3104	4.46811	43.7686	12.7672
2633	GBP1	0	0.00102215	-1.76923	-0.823125	77.7467	28.3412	144.011	72.3867
643	CXCR5	0	0.00102475	1.80833	0.854661	88.8541	25.0729	50.3864	20.5906
1437	CSF2	0	0.00102797	-1.91616	-0.938216	13.1874	1.79454	26.0959	2.51339
30009	TBX21	0.025	0.00110153	-1.62996	-0.70484	231.852	102.541	378.056	170.448
219285	SAMD9L	0.025	0.0011124	-1.76144	-0.816755	2.57966	0.600406	5.28517	0.841816
653149	NBPF6	0.025	0.00116322	-1.74375	-0.80219	0.164565	0.121203	1.0569	0.431963
10134	BCAP31	0.025	0.00116678	-1.70361	-0.768594	42.9481	8.41881	73.2119	8.80776
100142659	CTAGE8	0.025	0.00117649	-1.67394	-0.743244	0.712148	0.161873	1.88677	0.466977
9586	CREB5	0.025	0.00118446	-1.97044	-0.978519	6.82864	3.41729	13.8845	4.11872
89857	KLHL6	0.025	0.00119397	1.61798	0.694189	192.8	30.8704	119.255	23.4734
7984	ARHGEF5	0.025	0.0012545	-1.81152	-0.857202	8.11831	2.27	15.5794	4.21135
64131	XYLT1	0.025	0.0012762	-1.77763	-0.829958	19.2152	4.23108	35.8065	12.4938
3659	IRF1	0.025	0.00129711	-1.62859	-0.70362	272.473	85.7269	438.028	110.351
6487	ST3GAL3	0.025	0.00130041	-1.96665	-0.975739	4.83036	2.25991	10.0889	2.35963
283987	HID1	0.025	0.0013836	-1.79323	-0.842561	1.50466	0.793495	3.35983	0.694011
9923	ZBTB40	0.025	0.00142814	-1.58693	-0.66624	94.1907	5.64116	150.293	13.4355
3925	STMN1	0.025	0.00150773	1.5149	0.599224	16.2695	4.57962	10.3924	2.98729
7294	TXK	0.0408163	0.00164876	1.61047	0.687485	22.0405	2.95367	13.2757	1.38836
64761	PARP12	0.0408163	0.00166062	-1.58914	-0.668249	7.16584	1.52206	11.8802	1.61132
642475	MROH6	0.0408163	0.00167045	-1.70085	-0.766257	5.05667	1.43932	9.18328	1.54764
29777	ABT1	0.0408163	0.0016938	-1.54398	-0.626656	62.2403	6.58446	96.4089	6.15376
56997	COQ8A	0.0408163	0.00176715	1.54874	0.631094	39.0466	5.34682	24.9862	4.5198
55100	WDR70	0.0408163	0.00177868	-1.53154	-0.614985	18.8969	3.44365	29.3583	4.28126
115362	GBP5	0.0408163	0.0017955	-1.66089	-0.731957	92.4511	50.2541	164.851	113.497
27113	BBC3	0.0408163	0.0018231	1.68056	0.748942	11.946	3.78902	6.59192	1.63046
954	ENTPD2	0.0408163	0.00186455	-1.72303	-0.784947	5.38953	3.74954	9.82537	6.01702
9459	ARHGEF6	0.0555556	0.00205463	1.58316	0.662804	58.8532	8.12798	37.3356	9.02142
1508	CTSB	0.0555556	0.00206686	1.77569	0.828381	59.7662	7.11312	33.6501	7.83896
137835	TMEM71	0.0555556	0.00208963	-1.54434	-0.626988	1.73634	0.65933	3.2754	1.2557
51088	KLHL5	0.0555556	0.00218054	1.50417	0.588969	37.8105	5.26077	24.924	4.40623
3772	KCNJ15	0.0555556	0.00218062	1.59146	0.670351	6.01956	1.66912	3.39273	0.975265
3627	CXCL10	0.0701754	0.002265	-1.67048	-0.740261	1.6877	1.34702	3.69981	3.01904
10964	IFI44L	0.0701754	0.00231649	-1.8514	-0.888615	2.73424	0.429424	6.35122	3.36691
2289	FKBP5	0.0701754	0.00250736	1.47422	0.559953	200.689	43.069	136.2	31.127
9911	TMCC2	0.0793651	0.00257124	1.55143	0.633598	16.6419	8.18887	10.0552	4.28164
5292	PIM1	0.0793651	0.0026562	-1.57616	-0.656413	112.981	13.9588	178.474	20.4199
5142	PDE4B	0.0793651	0.00268045	1.45643	0.542439	148.627	32.8103	101.814	23.1502
79931	TNIP3	0.0793651	0.00270145	1.58237	0.662087	4.47322	0.749619	2.48969	0.747574
399668	SMIM10L2A	0.0793651	0.00271963	1.66845	0.738507	35.6994	10.245	20.818	4.73528
161145	TMEM229B	0.0793651	0.00273537	-1.54296	-0.625698	2.31008	0.62446	4.10045	0.8704
54622	ARL15	0.0869565	0.00278132	-1.59089	-0.66983	1.33447	0.503249	2.675	0.519041
7171	TPM4	0.0869565	0.00278748	1.48085	0.566423	58.1522	15.4627	39.347	11.829
400499	LOC400499	0.0869565	0.00280322	-1.43077	-0.516796	0.897757	0.200947	1.71277	0.25699
6310	ATXN1	0.0869565	0.00282248	-1.57297	-0.653494	82.9807	11.1155	130.466	9.13635
340061	STING1	0.0869565	0.00288169	1.49174	0.576995	19.703	8.26897	13.0425	6.09892
10892	MALT1	0.0869565	0.0028981	1.47782	0.563471	278.424	18.7136	188.591	21.0096
112939	NACC1	0.0985915	0.00295702	1.45431	0.540332	129.431	13.2889	89.0238	12.8734
80315	CPEB4	0.0985915	0.00303748	-1.47022	-0.556028	16.7794	2.169	25.2445	4.15899

## Sheet: bulkRNA DE_PIM TKD_24h
entrezid	symbol	fdr	pvalue	fc	log2fc	PTKD_24h_meanExpression	PTKD_24h_sdExpression	Scr_24h_meanExpression	Scr_24h_sdExpression
11040	PIM2	0	2.9e-06	-3.98915	-1.99608	38.5456	6.90858	155.59	16.4588
411	ARSB	0	6.19e-06	-3.93816	-1.97752	4.89455	1.07895	21.9861	1.68236
55006	TRMT61B	0	1.22e-05	-3.98153	-1.99332	2.4097	0.682705	12.3861	0.484897
23507	LRRC8B	0	1.38e-05	-3.39663	-1.7641	18.3789	3.42112	64.8806	12.2783
3732	CD82	0	2.28e-05	-3.20468	-1.68018	123.13	8.15541	397.143	31.9282
8759	ADAM1A	0	3.08e-05	-3.17746	-1.66787	1.49825	0.331379	6.89434	0.313726
8550	MAPKAPK5	0	3.45e-05	-3.00611	-1.5879	20.337	2.65058	62.7975	2.17429
3562	IL3	0	5.34e-05	-2.57362	-1.3638	5.6342	2.99167	15.7793	6.6748
22864	R3HDM2	0	7.28e-05	-2.38532	-1.25418	18.2214	2.65564	44.6754	4.29366
85301	COL27A1	0	8.05e-05	-2.43048	-1.28124	2.40941	0.714241	7.2929	1.87155
415116	PIM3	0	8.54e-05	-2.28888	-1.19464	208.678	34.8036	478.013	70.4109
130589	GALM	0	0.000105871	-2.22457	-1.15352	31.6605	2.5761	71.9525	9.31722
23187	PHLDB1	0	0.000112217	-2.34092	-1.22707	0.210402	0.121286	1.83097	0.250328
51741	WWOX	0	0.00013217	-2.20235	-1.13905	3.29183	0.745327	8.3552	0.540505
83660	TLN2	0	0.000132963	-2.21438	-1.1469	2.35732	0.850831	6.33679	1.3447
323	APBB2	0	0.000134867	-2.19769	-1.13599	3.44692	1.58033	9.07358	4.37757
7204	TRIO	0	0.000150575	-2.12496	-1.08743	20.9931	3.0998	45.6233	5.36566
28512	NKIRAS1	0	0.000177152	-2.04384	-1.03128	4.41454	0.547196	10.1651	2.01876
51332	SPTBN5	0	0.000245617	1.95583	0.967779	10.7172	6.3031	4.98726	3.38801
6487	ST3GAL3	0	0.000291868	-1.9683	-0.976947	2.64633	0.840295	6.05416	0.776122
80790	CMIP	0.03125	0.000314478	-1.83749	-0.87774	29.76	2.41352	55.4556	3.28018
91526	ANKRD44	0.03125	0.000325069	-1.8423	-0.881507	68.4761	7.53926	127.002	14.172
5292	PIM1	0.03125	0.000343078	-1.89465	-0.921933	44.1907	5.1684	84.3555	5.86143
3604	TNFRSF9	0.03125	0.000353669	-1.82825	-0.87046	55.9727	3.9368	103.448	11.1322
440823	MIAT	0.03125	0.000358628	1.87747	0.908792	53.9318	13.1342	27.8469	4.94231
79712	GTDC1	0.03125	0.00037981	-1.83645	-0.876923	13.4495	1.01546	25.6044	2.7789
55100	WDR70	0.03125	0.000410036	-1.84914	-0.886856	16.6525	1.57229	31.5917	1.99679
165904	XIRP1	0.03125	0.000418921	-1.82302	-0.866328	18.021	6.54377	33.2419	10.2177
55689	YEATS2	0.03125	0.000424474	-1.79309	-0.842452	46.8106	8.68472	84.1542	10.5261
11142	PKIG	0.03125	0.000431654	-1.83857	-0.87858	1.03696	0.144884	2.75256	0.382054
55316	RSAD1	0.03125	0.000465926	-1.76666	-0.821027	31.5559	2.78554	56.3885	2.26469
10111	RAD50	0.03125	0.000508052	-1.79577	-0.844602	66.9309	6.877	120.536	2.83638
115701	ALPK2	0.0444444	0.000538794	1.83032	0.872098	7.16453	2.07528	3.38648	0.61526
54984	PINX1	0.0444444	0.000543832	-1.74904	-0.806566	28.9319	1.46594	51.4128	3.9721
23305	ACSL6	0.0444444	0.00055121	-1.84393	-0.882785	2.1254	0.58709	4.7678	1.05179
101752399	STAG3L5P-PVRIG2P-PILRB	0.0444444	0.000599008	-1.77974	-0.831668	15.2385	1.66198	28.3295	6.54715
6310	ATXN1	0.0444444	0.000604363	-1.74537	-0.803533	13.962	1.90482	25.065	2.86284
57492	ARID1B	0.0444444	0.000604562	-1.76771	-0.821885	55.5479	11.919	97.5995	9.38528
29777	ABT1	0.0444444	0.000605395	-1.69107	-0.757941	40.5071	2.96718	69.1924	5.01373
10134	BCAP31	0.0444444	0.00061428	-1.72437	-0.786068	49.1412	5.16833	85.1824	3.79755
7984	ARHGEF5	0.0444444	0.000628957	-1.73342	-0.793619	18.3872	1.32988	32.8324	4.94397
6351	CCL4	0.0444444	0.000632685	-1.76076	-0.816195	13.5703	5.85568	25.2418	11.4648
1437	CSF2	0.0444444	0.000684649	-1.71799	-0.780726	46.0853	28.5425	81.8605	53.6112
728377	ARHGEF34P	0.0444444	0.000727886	-1.79555	-0.844425	4.95345	0.306637	9.93092	2.65484
54622	ARL15	0.0444444	0.00073689	-1.7681	-0.822199	1.37025	0.310227	3.19116	0.581529
7294	TXK	0.0625	0.000740738	1.73406	0.794152	4.04552	1.82144	1.82585	0.690787
83595	SOX7	0.0625	0.000749028	-1.74445	-0.802771	0.292658	0.140565	1.25176	0.212624
9923	ZBTB40	0.0625	0.000791749	-1.68509	-0.752823	38.6999	4.89482	65.7868	6.84073
23331	TTC28	0.0769231	0.000838199	-1.78375	-0.834909	3.22244	1.38196	6.24986	0.76919
4300	MLLT3	0.0769231	0.000841015	-1.6694	-0.73933	22.925	1.54396	38.905	1.70263
1290	COL5A2	0.0769231	0.000847838	-1.71558	-0.778697	51.8836	18.3886	88.0644	21.2078
56253	CRTAM	0.0769231	0.000865212	-1.68494	-0.7527	5.56693	0.779334	10.0261	0.736325
2043	EPHA4	0.0909091	0.00100381	-1.65648	-0.728119	3.95468	1.60588	7.21278	2.62439
9423	NTN1	0.0909091	0.00106632	1.6731	0.742525	9.88413	1.47705	5.61467	1.64047
493	ATP2B4	0.0909091	0.00111971	1.62398	0.699533	90.9908	27.9687	55.3798	16.2788
