# Supplementary material for: PIM kinases regulate early human Th17 cell differentiation
Source: Cell Rep. 2023 Nov 30;42(12):113469. doi: 10.1016/j.celrep.2023.113469 (PMC10765319; doi:10.1016/j.celrep.2023.113469)
Supplement: Table S2. DE genes of PIM TKD, scRNAseq, related to Figure 4 [file mmc3.xlsx]

## Sheet: scRNA_DE_Scr vs PIM-_6h
p_val	avg_log2FC	pct.1	pct.2	p_val_adj	FDR	gene	signif_prop
0	-2.73875	0	0.545	0	0	PIM3	1
0	-1.94372	0	0.293	0	0	PIM1	1
0	-1.57339	0	0.271	0	0	PIM2	1
0	-1.22119	0.655	0.864	0	0	CD82	1
3.36107e-212	-0.916519	0.184	0.382	5.0769e-208	8.4615e-209	TBX21	1
5.5203e-64	-0.868243	0.312	0.419	8.33841e-60	3.97067e-61	IL2	1
4.24152e-248	-0.808573	0.237	0.466	6.40682e-244	1.28136e-244	LRRC8B	1
4.67153e-126	-0.754954	0.392	0.551	7.05635e-122	7.05635e-123	LTA	1
1.23273e-111	-0.719064	0.078	0.191	1.86205e-107	1.69277e-108	GBP1	1
1.2903e-108	-0.638784	0.31	0.462	1.949e-104	1.62416e-105	TNF	1
9.67099e-166	-0.634763	0.43	0.609	1.4608e-161	1.826e-162	IRF1	1
4.2767e-24	-0.632912	0.081	0.125	6.45996e-20	5.47454e-22	CXCL8	1
1.21808e-188	-0.627361	0.236	0.441	1.83992e-184	2.62845e-185	MAPKAPK5	1
1.24309e-140	-0.574424	0.452	0.616	1.87769e-136	2.08632e-137	TAP1	1
7.15795e-60	-0.492139	0.265	0.373	1.08121e-55	4.50503e-57	IRF8	1
1.9678e-52	0.480685	0.256	0.174	2.97236e-48	9.28861e-50	ZC3H12D	1
1.8208e-106	-0.468986	0.25	0.403	2.75032e-102	1.96452e-103	PILRB	1
1.23408e-57	-0.464165	0.052	0.118	1.86409e-53	7.45634e-55	GBP5	1
3.30925e-44	0.462892	0.198	0.131	4.99862e-40	1.16247e-41	RORA	1
4.07476e-104	-0.448099	0.209	0.355	6.15493e-100	4.10329e-101	BCAP31	1
9.12522e-71	0.443811	0.46	0.372	1.37836e-66	7.65758e-68	TRMT112	1
5.62392e-70	-0.442442	0.104	0.197	8.49492e-66	4.47101e-67	TBKBP1	1
3.86344e-46	-0.435665	0.142	0.222	5.83573e-42	1.49634e-43	GBP4	1
4.43474e-69	-0.435119	0.52	0.631	6.69867e-65	3.34934e-66	IER3	1
2.95167e-35	0.433359	0.26	0.196	4.4585e-31	7.55678e-33	CD28	1
4.86834e-62	-0.432403	0.647	0.74	7.35363e-58	3.19723e-59	FTH1	1
1.061e-14	-0.405252	0.056	0.085	1.60264e-10	5.72372e-13	NR4A1	1
2.17163e-35	-0.394869	0.267	0.352	3.28024e-31	5.65559e-33	CSF1	1
1.45927e-107	-0.394473	0.705	0.81	2.20423e-103	1.69556e-104	TRAF1	1
3.63616e-15	-0.372971	0.198	0.243	5.49241e-11	2.09634e-13	CCL20	1
2.36351e-56	-0.35643	0.444	0.558	3.57008e-52	1.32225e-53	STAT1	1
3.03835e-19	0.356051	0.252	0.205	4.58942e-15	2.5929e-17	CCR7	1
4.18648e-23	-0.347756	0.011	0.033	6.32368e-19	5.01879e-21	XIRP1	1
6.64997e-44	-0.342403	0.354	0.457	1.00448e-39	2.26707e-41	LTB	1
1.15503e-51	-0.339616	0.131	0.216	1.74467e-47	5.28687e-49	HAPLN3	1
1.39049e-53	-0.334647	0.048	0.11	2.10034e-49	7.00113e-51	DTX3L	1
8.81546e-27	0.33209	0.359	0.304	1.33157e-22	1.37276e-24	JAML	1
4.94867e-28	0.332033	0.34	0.282	7.47497e-24	8.30552e-26	SNX9	1
2.34159e-77	-0.32592	0.026	0.093	3.53698e-73	2.21061e-74	TRMT61B	1
1.95192e-56	-0.324886	0.183	0.284	2.94837e-52	1.13399e-53	FOSL1	1
3.6049e-56	-0.324014	0.334	0.451	5.44521e-52	1.94472e-53	TAP2	1
1.48645e-28	0.321267	0.465	0.414	2.24528e-24	2.55146e-26	FURIN	1
7.96941e-20	0.315425	0.331	0.285	1.20378e-15	7.25169e-18	HDAC7	1
1.15452e-40	-0.314538	0.465	0.558	1.74391e-36	3.71045e-38	DUSP2	1
3.7345e-32	-0.313438	0.289	0.37	5.64096e-28	7.72734e-30	SOD2	1
3.01626e-26	0.306943	0.299	0.241	4.55605e-22	4.46672e-24	COL6A3	1
5.53703e-51	-0.306006	0.119	0.202	8.36369e-47	2.45991e-48	PSMB9	1
2.42652e-21	0.302563	0.306	0.258	3.66526e-17	2.49337e-19	GPX4	1
7.40501e-33	-0.298284	0.18	0.253	1.11853e-28	1.62105e-30	NFKBID	1
1.74057e-24	-0.293753	0.317	0.39	2.62913e-20	2.2862e-22	RGS1	1
1.40148e-49	-0.293091	0.487	0.593	2.11693e-45	5.88037e-47	HIVEP3	1
3.38542e-30	0.291754	0.511	0.463	5.11368e-26	6.16106e-28	KDSR	1
3.96892e-50	-0.291485	0.077	0.148	5.99506e-46	1.71287e-47	IRF9	1
1.65404e-37	-0.288412	0.194	0.276	2.49843e-33	4.62672e-35	KLF10	1
7.92485e-12	0.286764	0.195	0.163	1.19705e-07	2.84335e-10	CCND3	1
1.8641e-29	-0.283963	0.091	0.145	2.81573e-25	3.31262e-27	GADD45B	1
3.1557e-19	0.283874	0.334	0.286	4.76669e-15	2.66295e-17	ARL4C	1
8.3795e-26	-0.283279	0.108	0.161	1.26572e-21	1.18292e-23	GADD45A	1
2.19295e-47	-0.279432	0.576	0.673	3.31246e-43	8.95258e-45	REL	1
9.04677e-13	0.279335	0.178	0.145	1.36651e-08	3.72347e-11	FAM102A	1
3.01883e-38	-0.278853	0.376	0.47	4.55994e-34	9.30599e-36	ELMO1	1
3.52689e-33	0.278278	0.562	0.522	5.32737e-29	8.07177e-31	KPNB1	1
2.2054e-18	0.277265	0.146	0.109	3.33126e-14	1.71715e-16	ZFP36L2	1
1.85091e-43	-0.275734	0.488	0.589	2.7958e-39	6.07782e-41	PFKP	1
2.01565e-18	0.275619	0.383	0.347	3.04464e-14	1.57753e-16	ERO1A	1
9.46388e-63	-0.274436	0.644	0.742	1.42952e-58	6.49781e-60	PRMT1	1
6.75392e-44	-0.273833	0.192	0.281	1.02018e-39	2.26707e-41	IDI1	1
5.70265e-17	0.273063	0.286	0.246	8.61385e-13	3.86271e-15	RAPGEF1	1
8.28073e-15	0.269429	0.12	0.089	1.2508e-10	4.5319e-13	CTSB	1
1.35914e-16	0.267157	0.263	0.225	2.05298e-12	8.96497e-15	NACC1	1
5.28655e-37	-0.266537	0.523	0.61	7.98534e-33	1.42595e-34	CD48	1
9.51405e-25	-0.264996	0.146	0.204	1.4371e-20	1.27177e-22	GEM	1
4.47268e-33	-0.264923	0.398	0.484	6.75598e-29	9.93527e-31	TNFRSF9	1
6.85245e-72	-0.26254	0.906	0.938	1.03506e-67	6.0886e-69	SLC7A5	1
8.53271e-32	-0.261657	0.231	0.309	1.28887e-27	1.74171e-29	HNRNPLL	1
8.69351e-46	-0.261334	0.191	0.284	1.31316e-41	3.28289e-43	TTC3	1
1.08319e-25	-0.260694	0.23	0.302	1.63615e-21	1.51496e-23	IL23A	1
1.22048e-27	-0.26024	0.069	0.115	1.84353e-23	1.98229e-25	ENC1	1
2.52275e-26	-0.259275	0.376	0.458	3.81062e-22	3.77289e-24	CD83	1
2.85294e-18	0.257989	0.423	0.38	4.30937e-14	2.19866e-16	PDCD4	1
3.3395e-14	0.257149	0.308	0.273	5.04431e-10	1.69272e-12	HECA	1
8.00474e-33	-0.257038	0.258	0.343	1.20912e-28	1.72731e-30	APOL6	1
1.17177e-37	-0.254153	0.068	0.124	1.76996e-33	3.33955e-35	PARP14	1
3.20031e-16	0.250777	0.41	0.369	4.83408e-12	2.06584e-14	SGK1	1
1.7106e-54	-0.249031	0.94	0.957	2.58386e-50	8.90985e-52	CD44	1
5.97004e-15	0.24806	0.352	0.313	9.01775e-11	3.32758e-13	LEF1	1
3.73078e-11	0.247774	0.252	0.221	5.63535e-07	1.23854e-09	CD3G	1
4.5129e-15	0.247711	0.21	0.172	6.81673e-11	2.58001e-13	MAT2B	1
1.06082e-10	0.247275	0.12	0.094	1.60237e-06	3.32045e-09	TCF7	1
4.93416e-19	0.245485	0.402	0.357	7.45305e-15	4.07271e-17	ETS1	1
1.00554e-15	0.244326	0.155	0.118	1.51887e-11	6.25049e-14	RIPOR2	1
1.04075e-37	-0.243875	0.273	0.366	1.57205e-33	3.02317e-35	EI24	1
9.87535e-45	-0.243338	0.447	0.558	1.49167e-40	3.63822e-42	PRPF40A	1
2.44782e-10	0.242854	0.228	0.199	3.69743e-06	7.36541e-09	FKBP5	1
2.51932e-10	0.24265	0.265	0.236	3.80543e-06	7.5355e-09	KLHL6	1
