# Supplementary material for: PIM kinases regulate early human Th17 cell differentiation
Source: Cell Rep. 2023 Nov 30;42(12):113469. doi: 10.1016/j.celrep.2023.113469 (PMC10765319; doi:10.1016/j.celrep.2023.113469)
Supplement: Table S3. siRNAs, LNA and Taqman primer sequences, related to STAR Methods [file mmc4.xlsx]

## Sheet: siRNA,LNA sequences
No.	Target gene	sequence (5´-3´)	Company
1	LNA PIM1	CTCAGAAAGAGTCGGA	Sigma
2	si PIM2	GUGGAGUUGUCCAUCGUGACA	Sigma
3	si PIM3	GGCGTGCTTCTCTACGATA	Sigma
4	si STAT3	GGAGAAGCAUCGUGAGUGA	Sigma
5	si BATF #1	GAAACAGAACGCGGCUCUA	Sigma
6	si BATF #2	GAACGCGGCUCUACGCAAG	Sigma
7	si CD82	GUAUCAAAGUCACCAAAUA	Dharmacon #D-003901-01
8	Scramble siRNA non-targeting (Scr)	AAUUCUCCGAACGUGUCACGU	Sigma
9	LNA non-targeting (NT-LNA)	AACACGTCTATACGC	Sigma
10	STAT1-SMARTpool siRNAs	---	Dharmacon #MQ-003543-01

## Sheet: Taqman Primer sequences
No.	Oligo name	5 `- oligo sequence -3 `	Roche universal library probe number
1	PIM1 Pr.1	ATCAGGGGCCAGGTTTTC	13
	PIM1 Pr.2	GGGCCAAGCACCATCTAAT
2	PIM2 Pr.1	TGGCCATCAAAGTGATTCC	26
	PIM2 Pr.2	TGGGCATGTGACTGAGTCTG
3	PIM3 Pr.1	CCACCTCCCGGTGAAGAT	71
	PIM3 Pr.2	CCACCTGGTACGCCTTCTC
4	IL17A Pr.1	TGGGAAGACCTCATTGGTGT	8
	IL17A Pr.2	GGATTTCGTGGGATTGTGAT
5	IL17F Pr.1	GGCATCATCAATGAAAACCA	10
	IL17F Pr.2	TGGGGTCCCAAGTGACAG
6	RORC Pr.1	AGACTCATCGCCAAAGCATC	87
	RORC Pr.2	TCCACATGCTGGCTACACA
7	STAT3 Pr.1	ACCTAGGGCGAGGGTTCA	50
	STAT3 Pr.2	CCTAAGGCCATGAACTTGACA
8	MIAT Pr.1	GAGTGTGTGTGCATCTTGACAAT	75
	MIAT Pr.2	GAGGGGTCGAAGAGAATGTG
9	STAT1 Pr.1	GGATTGAAAGCATCCTAGAACTCA	32
	STAT1 Pr.1	GATGAAGCCCATGATGCAC
No.	Oligo name	5 `- oligo sequence -3 `	Probe (FAM-TAMRA) 5' - 3'
1	EF1A Pr.1	CTGAACCATCCAGGCCAAAT	AGCGCCGGCTATGCCCCTG
	EF1A Pr.2	GCCGTGTGGCAATCCAAT
2	TBX21 Pr.1	ACA GCT ATG AGG CTG AGT TTC GA	TCA GCA TGA AGC CTG CAT TCT TGC C
	TBX21 Pr.2	GGC CTC GGT AGT AGG ACA TGG T
3	STAT4 Pr.1	GCTGAGAGCTGTAGTGTTTACCGA	AGTCTCGCAGGATGTCAGCGAATGG
	STAT4 Pr.2	AATAAAGGCCGGTTGTCTGCT
4	IL3 Pr.1	GAAGACCAAGACATTCGATGGAA	TTCGAAGGCCAAACCTGGAGGCATT
	IL3 Pr.2	TGATGCGTTCTGTAAACTCTTGACA
5	IRF1 Pr.1	CCTGATACCTTCTCTGATGGACTCA	TCCACTCTGCCTGATGACCACAGC
	IRF1 Pr.2	TGCATGTAGCCTGGAACTGTGT
